# Supplementary material for: The Effects of Concurrent Training Combined with Low-Carbohydrate High-Fat Ketogenic Diet on Body Composition and Aerobic Performance: A Systematic Review and Meta-Analysis
Source: Int J Environ Res Public Health. 2022 Sep 14;19(18):11542. doi: 10.3390/ijerph191811542 (PMC9517144; doi:10.3390/ijerph191811542)
Supplement: Supplementary file 1 [file ijerph-19-11542-s001.zip]

Archive with 1 entries (1 files):
- ijerph-1890043-SI.pdf
